# Supplementary material for: The evolution, impact and properties of exonic splice enhancers
Source: Genome Biol. 2013 Dec 20;14(12):R143. doi: 10.1186/gb-2013-14-12-r143 (PMC4054783; doi:10.1186/gb-2013-14-12-r143)
Supplement: Additional file 1: Table S1 — The hexamers that feature in the various intersection datasets. [file gb-2013-14-12-r143-S1.xlsx]

## Sheet: Sheet1
INT2-400	INT2	INT3-400	INT3	INT3-ESR-400	INT3-ESR	INT3-RESCUE	INT3-RESCUE-400
CCGAAG	CCCTGC	CGAGGA	CCTGGA	GAAGGA	GAAGGA	GAAGGA	GAAGAT
CCTGGA	CCGAAG	CGAAGA	CGAGGA	AGACGA	GCAGAA	GCAGAA	GAAGGA
CCTGAA	CCTCGA	CTGAAG	CGAAGA	AGAAGA	AGAAGT	GACCTG	GACATC
CCAGAA	CCTCTG	CAAGGA	CTGAAG	TGAAGC	GAGAAG	AACCTG	GGAAGA
CGCCTG	CCTGCC	CAAGAT	CAGAAG	AGAAGC	AGAAGA	GAGAAG	CAAGAA
CGGAGA	CCTGCT	CAAGAA	CAAGGA	TGAAGA	TGAAGC	TACCTG	GACCTG
CGGAAG	CCTGGA	GCAGAA	CAAGAT	GGAAGA	AGAAGC	GGAAGA	AGAGGA
CGTCGC	CCTGTG	GCAAGA	CAAGAA	GAAGAG	TGAAGA	TCCTGG	CAAGGA
CGACGA	CCTGAA	GGAGGA	CAAAGA	GTGAAG	AGAAAC	AGAGGA	GACTTC
CGACTG	CCAGAA	GGAGAA	GCAGAA	GAGGAT	TGAAGG	GTGAAG	AACCTG
CGAGGA	CGCCTG	GGAAGA	GCAAGA	AACAGA	AGACGA	CTGAAG	AAGAAA
CGAAGA	CGCCAG	GTGAAG	GGAGCA	AAGAGA	GAAAGA	ATCTGC	GTGAAG
CTCAAG	CGGAGA	GACCTG	GGAGGA	AAGAAT	GGAGAA	GACTTC	GAAGAA
CTGGAG	CGGAAG	GACGAA	GGAGAT	GACGAA	GAGGAA	AAGAAA	CGAGGA
CTGACG	CGTCGC	GACTTC	GGAGAA	TCAAGA	GAAACT	AAGAAG	AAGAAG
CTGAAG	CGTGGT	GACATC	GGAAGA	AAGAAC	GTGAAG	GGAGGA	GCAAGA
CTTCAG	CGACGA	GAGGAT	GTGAAG	CGAAGA	CTGAAG	GCAAGA
CTTGGA	CGACTG	GAGAAG	GTTGGA	AAGAAG	GAGAAA	GAAGAT
CAGAGG	CGAGGA	GATGGA	GACCTG	GCAAGA	GAGGAT	AAAGAA
CAGAAG	CGAAGA	GATGAA	GACCAG	AAGGAA	AACAGA	CCTGGA
CATCAG	CGAATG	GAAGCA	GACGAA	GAAGAT	ACAAGA	AGAGAA
CAAGGA	CTCTGC	GAAGGA	GACTTC	AAGGAC	AAGAAT	GACATC
CAAGTA	CTCAAG	GAAGTT	GACATC	CAAGAA	AAGACA	GGAGCA
CAAGAC	CTGCCT	GAAGTA	GAGGAG	AAGAAA	AGAGGA	CAAGGA
CAAGAT	CTGCTC	GAAGAC	GAGGAT	AGAGGA	GACGAA	GACCAG
CAAGAA	CTGCTG	GAAGAG	GAGGAA	GAAGAA	TGAGAA	CAAGAA
CAAAGA	CTGGCG	GAAGAT	GAGAAG	GAAGAC	AAAGAA	GGAGAA
GCGGCG	CTGGAG	GAAGAA	GAGAAA	AAGATC	TCAAGA	GAAGAA
GCTGTT	CTGTGG	TCAAGA	GATGCA	TGTGGA	AAGAAC	CGAGGA
GCTGAC	CTGACC	TGTGGA	GATGGA	ACAAGA	CGAAGA	GAAGCA
GCAGAA	CTGACG	TGAAGC	GATGAA		AAGAAG
GCAAGA	CTGAAG	TGAAGA	GAAGCA		AGAGAA
GGTGGA	CTTCCT	ACTGGA	GAAGGA		GCAAGA
GGACCT	CTTCAG	ACAGAA	GAAGTT		GGAAGA
GGACTG	CTTGGA	ACAAGA	GAAGTA		AAGGAA
GGACAC	CACCTG	AGACGA	GAAGAC		GAAGAT
GGAGCA	CAGAGG	AGAGGA	GAAGAG		AAGGAC
GGAGGA	CAGAGA	AGAGAA	GAAGAT		GGAGGA
GGAGAC	CAGAAC	AGAAGC	GAAGAA		AGGAAC
GGAGAT	CAGAAG	AGAAGA	GAAACT		GGAGAT
GGAGAA	CAGAAT	AACCTG	GAAAGA		CAAGAA
GGATCC	CATCTG	AACCAG	TCCTGG		AAGAAA
GGATTC	CATCAG	AACTGG	TCAAGA		GAGGAG
GGAAGA	CATGAA	AACAGA	TGTGGA		GAAGAG
GGAAAC	CAAGCT	AACAAC	TGAGAA		GAAGAA
GTCGAC	CAAGGA	AAGGAC	TGAAGC		CAGAAG
GTGGAC	CAAGTA	AAGGAA	TGAAGG		GAAGAC
GTGGAG	CAAGAC	AAGAGA	TGAAGA		AAGATC
GTGAAG	CAAGAT	AAGATC	TTGGAT		TGTGGA
GTTGGA	CAAGAA	AAGAAC	TACCTG		GAAGCA
GACCTG	CAAAGA	AAGAAG	ACTGGA		AAGAGA
GACCAG	GCCTGC	AAGAAT	ACAGAA
GACGAC	GCCTGG	AAGAAA	ACAAGA
GACGAA	GCGGCG	AAAGAA	AGGAAC
GACTTC	GCTGCC		AGTGAC
GACATC	GCTGCT		AGACGA
GACAAC	GCTGCA		AGAGGA
GAGGAC	GCTGTT		AGAGAA
GAGGAG	GCTGAC		AGAAGC
GAGGAT	GCAGAA		AGAAGT
GAGGAA	GCAAGA		AGAAGA
GAGACC	GGCTGC		AGAAAC
GAGATC	GGCTGT		ATCTGC
GAGAAC	GGCTGA		ATTGGA
GAGAAG	GGCATG		AACCTG
GAGAAA	GGCAAC		AACCAG
GATGCC	GGTGGA		AACTGG
GATGCA	GGACCC		AACTTC
GATGGC	GGACCT		AACTAC
GATGGA	GGACCA		AACAGA
GATGTC	GGACTG		AACAAC
GATGAC	GGACAC		AAGGAC
GATGAT	GGAGCA		AAGGAA
GATGAA	GGAGGA		AAGACA
GAACCT	GGAGAC		AAGAGA
GAACGA	GGAGAT		AAGATC
GAACTG	GGAGAA		AAGAAC
GAACAA	GGATCC		AAGAAG
GAAGCG	GGATCA		AAGAAT
GAAGCT	GGATTC		AAGAAA
GAAGCA	GGAACA		AATGGA
GAAGGA	GGAAGA		AATGAC
GAAGTT	GGAAAC		AAAGGA
GAAGTA	GTCCTG		AAAGAA
GAAGAC	GTCGAC
GAAGAG	GTCTTC
GAAGAT	GTCATC
GAAGAA	GTGGAC
GAAACG	GTGGAG
GAAACT	GTGTCG
GAAAGA	GTGACC
GAAAAT	GTGAAC
TCCTGC	GTGAAG
TCCTGG	GTTGGA
TCGTCG	GACCTC
TCAGGA	GACCTG
TCAGAA	GACCAG
TCAACG	GACCAT
TCAAGA	GACGAC
TGGACC	GACGAA
TGGAAC	GACTGG
TGTGGA	GACTTC
TGACCT	GACTAC
TGACGA	GACAGA
TGAGGA	GACATC
TGAGAA	GACATG
TGATGA	GACAAC
TGAAGC	GACAAG
TGAAGG	GAGCTG
TGAAGA	GAGGAC
TTCCGG	GAGGAG
TTCTTC	GAGGAT
TTCATC	GAGGAA
TTCAAC	GAGACC
TTGGAT	GAGAGA
TTGAAG	GAGATC
TTTGGA	GAGATG
TACCTG	GAGAAC
TACAAG	GAGAAG
TATGGA	GAGAAA
TATGAA	GATCCT
ACCTGA	GATCAT
ACCAGC	GATGCC
ACCATC	GATGCT
ACCAAC	GATGCA
ACCAAG	GATGGC
ACGACT	GATGGA
ACTGGA	GATGTC
ACTGAA	GATGTT
ACTTCG	GATGAC
ACTTCA	GATGAT
ACAGAA	GATGAA
ACAACG	GAACCT
ACAACT	GAACCA
ACAAGA	GAACGA
AGCAGA	GAACTG
AGCATC	GAACTT
AGCAAG	GAACAT
AGCAAA	GAACAA
AGGAGA	GAAGCG
AGGAAC	GAAGCT
AGGAAG	GAAGCA
AGTGAC	GAAGGA
AGTGAA	GAAGTT
AGACCT	GAAGTA
AGACGA	GAAGAC
AGACAT	GAAGAG
AGAGGA	GAAGAT
AGAGAA	GAAGAA
AGAAGC	GAAACC
AGAAGG	GAAACG
AGAAGT	GAAACT
AGAAGA	GAAAGC
AGAAAC	GAAAGA
AGAAAG	GAAATC
ATCCTG	GAAAAC
ATCTGC	GAAAAT
ATCTTC	TCCTGC
ATCAGC	TCCTGG
ATCAAG	TCGTCG
ATTGGA	TCTGCT
AACCTG	TCTGCA
AACCAG	TCTGAC
AACTGG	TCTTCA
AACTTC	TCAGGA
AACTAC	TCAGAA
AACAGA	TCAACG
AACATG	TCAAGA
AACAAC	TGGACC
AAGCAG	TGGAGG
AAGCAA	TGGAGA
AAGGAC	TGGATC
AAGGAG	TGGAAC
AAGGAT	TGGAAG
AAGGAA	TGGAAT
AAGACT	TGGAAA
AAGACA	TGTGGC
AAGAGG	TGTGGA
AAGAGA	TGTGAC
AAGATC	TGTGAG
AAGATG	TGTGAA
AAGAAC	TGACCT
AAGAAG	TGACCA
AAGAAT	TGACGA
AAGAAA	TGACTG
AATGGA	TGAGGA
AATGAC	TGAGAA
AATGAA	TGATGA
AAAGCA	TGAACA
AAAGGA	TGAAGC
AAAGAT	TGAAGG
AAAGAA	TGAAGT
	TGAAGA
	TGAAAC
	TTCCGG
	TTCCTG
	TTCGAA
	TTCTCC
	TTCTGC
	TTCTTC
	TTCAGC
	TTCATC
	TTCAAC
	TTCAAG
	TTGCGA
	TTGGAT
	TTGGAA
	TTGAAG
	TTTGGA
	TACCTG
	TACTGC
	TACATC
	TACAAG
	TATGGA
	TATGAA
	ACCCTG
	ACCTGC
	ACCTGG
	ACCTGA
	ACCAGC
	ACCATC
	ACCAAC
	ACCAAG
	ACGACT
	ACGAAG
	ACTGCA
	ACTGGA
	ACTGAA
	ACTTCG
	ACTTCA
	ACAGAA
	ACATCT
	ACAACG
	ACAACT
	ACAAGA
	AGCAGA
	AGCATC
	AGCAAG
	AGCAAA
	AGGACC
	AGGACT
	AGGAGC
	AGGAGA
	AGGATC
	AGGAAC
	AGGAAG
	AGTGAC
	AGTGAA
	AGACCT
	AGACGA
	AGACAT
	AGAGGA
	AGAGAT
	AGAGAA
	AGATCC
	AGATGC
	AGAACT
	AGAAGC
	AGAAGG
	AGAAGT
	AGAAGA
	AGAATC
	AGAATG
	AGAAAC
	AGAAAG
	ATCCTG
	ATCCAG
	ATCTGC
	ATCTTC
	ATCAGC
	ATCAAG
	ATGGCG
	ATGGAT
	ATGGAA
	ATGATG
	ATGAAG
	ATTGGA
	AACCTC
	AACCTG
	AACCAG
	AACCAA
	AACTGG
	AACTTC
	AACTAC
	AACAGA
	AACATC
	AACATG
	AACAAC
	AAGCTG
	AAGCAG
	AAGCAA
	AAGGAC
	AAGGAG
	AAGGAT
	AAGGAA
	AAGACC
	AAGACT
	AAGACA
	AAGAGG
	AAGAGA
	AAGATC
	AAGATG
	AAGAAC
	AAGAAG
	AAGAAT
	AAGAAA
	AATGGA
	AATGAC
	AATGAA
	AAACCT
	AAACGA
	AAAGCA
	AAAGGA
	AAAGAC
	AAAGAT
	AAAGAA
