# Supplementary material for: The evolution, impact and properties of exonic splice enhancers
Source: Genome Biol. 2013 Dec 20;14(12):R143. doi: 10.1186/gb-2013-14-12-r143 (PMC4054783; doi:10.1186/gb-2013-14-12-r143)
Supplement: Additional file 2: Table S2 — Deviation of each raw dataset in the intersection datasets from null expectation measured as a Z score. [file gb-2013-14-12-r143-S2.xls]

## Sheet: Zscores_400.xls
Dataset	size	Observed number in INT3.400	Observed proportion in INT3.400	Expected number	Expected proportion	SD	Z
RESCUE	238	48	0.201681	3.74	0.0157189	1.93	22.98
PESE	238	49	0.205882	3.74	0.0157189	1.93	23.45
ESR	285	34	0.119298	4.01	0.0140849	1.97	15.22
KeESE-400	400	41	0.1025	4.38	0.0109485	2.06	17.78
Dataset	size	Observed number in INT3	Observed proportion in INT3	Expected number	Expected proportion	SD	Z
RESCUE	238	72	0.302521	9.16	0.0384693	2.92	21.53
PESE	238	68	0.285714	9.16	0.0384693	2.92	20.15
ESR	285	51	0.178947	9.96	0.0349575	3.03	13.54
Ke-ESE	1182	79	0.0668359	12.97	0.0109741	3.43	19.25
