# Supplementary material for: The evolution, impact and properties of exonic splice enhancers
Source: Genome Biol. 2013 Dec 20;14(12):R143. doi: 10.1186/gb-2013-14-12-r143 (PMC4054783; doi:10.1186/gb-2013-14-12-r143)
Supplement: Additional file 3: Table S3 — HPI scores for all codons given each ESE dataset. [file gb-2013-14-12-r143-S3.csv]

Codon	RESCUE	PESE	ESR	Ke_ESE400	Ke_ESE	INT3_400	INT3	INT2_400	INT2
AAA	9.74526674234695	-2.55850238959452	-0.880806034069442	-4.84495046683958	-7.41309571890829	-1.00328518312294	0.281611253646513	-0.00833449149248779	-0.0600495397351384
AAC	7.60435760102306	1.91801935522575	0.614608557578831	3.00391680246392	4.54517651785986	1.9064420943795	2.92718358616302	4.40810798830931	5.68153115139379
AAG	12.2983799259659	7.63496607358598	3.21246281705272	1.09946267955488	-1.36635721451705	12.8848820386564	12.0660399174046	11.9739450221606	9.62262235583888
AAT	1.72912458353184	-3.46199682048986	-0.742649269944157	-3.79769904282109	-4.28140264750677	-1.25392837750379	-0.902413147687407	-1.96893572393029	-1.86543581052279
ACA	3.040098480462	1.05875145651942	-0.110233670368716	-2.11223540392185	-4.15962983404786	0.805717155612986	0.262672445039601	0.510371188512015	0.634249556826267
ACC	-2.19135953901593	4.85728635322833	0.376446309372653	0.497299744070628	1.64744465848007	-0.374671836843174	-0.31636857189314	0.86482840774614	2.98573150426798
ACG	1.32504517054187	-1.29784645214291	-3.64834751105936	19.1173542297727	18.5776572985838	-0.18151235823033	-0.835923432186897	1.08108741598001	-0.0851574786149391
ACT	1.48303444338654	0.0201969148287199	-0.216839007134161	-1.24441455694519	0.0869179377664776	0.00634953863562213	0.674787055657149	1.45941263798206	1.46783706846079
AGA	14.2955449970033	13.7813977873459	2.05211672119881	3.36279799038331	2.95191488549111	14.2298361469356	14.1251310727157	12.6063800718932	12.2557608289865
AGC	-1.38388819787722	3.04744026200438	-0.951625767150659	-3.03319457951952	-4.74706572407466	-0.632561696482064	-1.04673076463266	0.0408557667924355	-0.737931985126251
AGG	1.56619646685921	4.61990721172368	-2.16500342626172	-3.5941694676144	-6.00555021034829	2.32937436648136	3.10464185042853	2.95482306881172	1.55563709807946
AGT	-1.785104251178	-2.06194245238749	-0.725232423788044	-4.08461030940551	-4.17926637848314	-0.582653455583419	-0.299897990857556	-1.49859019311885	-2.74192937772826
ATA	-2.04764528295873	-3.08576498210217	-2.77136216568095	-4.11585413818743	-6.49753225734628	-1.41965709007852	-1.76937210411004	-2.72642859011285	-3.58573668320187
ATC	1.70117940169813	0.953190600302046	1.02338799770952	0.216352878055099	1.06054346599833	-0.885279798732648	-1.14919211459625	0.0984706232477001	1.46601396658115
ATG	4.01469281208775	-4.43316741282099	5.03061681441695	-2.61979695464056	-0.798931862720383	-0.979728211320083	-0.402949019948732	0.740388230990097	2.06557559516277
ATT	-2.95430343214897	-2.90549446179983	-1.53164872671278	-3.93345547282325	-6.71191595877928	-1.76380418599153	-1.73530873243852	-2.75112270161338	-3.98941195377752
CAA	5.52011660829605	-0.307688292277904	5.00002866847497	-2.29934993552507	-3.20302183618775	1.7765534026403	0.985061197896663	3.20711545134426	1.78527533810529
CAC	-3.94302811107647	-1.19400238488864	-2.42398136368263	-3.19425499741977	-4.74196998554837	-1.84111846913938	-2.27800935784913	-3.29642295229358	-4.14500722028579
CAG	-0.466753723735801	2.53518602541385	-0.404292594546788	-7.06421805320844	-11.7661345192814	-0.714598493183649	-0.966660602976215	-0.874795741804164	-1.78261255642732
CAT	-1.05233038773935	-0.726622416965388	4.10834503643322	-3.66059655625976	-4.4433309734132	-1.10968737458724	-1.68323933989797	-1.03100538764614	0.338075662768699
CCA	-2.66324822563911	-0.0808219321319011	3.41961826013092	-5.69771120141548	-8.35725502743643	-1.6425373661056	-1.87595643152096	-2.22815169368341	-2.37318624908913
CCC	-3.86518556665133	-2.78971230074951	-2.16876220337573	-3.85535794890642	-4.40308451065771	-1.77386278420323	-2.1959291193478	-3.40684739520695	-3.93377533889341
CCG	-3.71457651120379	-3.41929714571305	-3.8283323722595	10.7004889010162	13.8760966506151	-1.69784411586841	-2.11991484852185	-2.56619143802855	-3.75667257784246
CCT	-3.76825242859937	3.61067653251487	0.48823036624384	-2.2161422310112	-2.18911011018287	-1.03857650514589	-0.501232593786592	-0.0152398620357193	2.47234829077008
CGA	1.65145772997475	-0.462747235288393	-3.6640118682224	11.6467522898712	13.2380167389466	0.658646839611391	-0.246833432692841	0.958797169647436	0.614167902658513
CGC	-2.95934991056151	-3.5022677439235	-3.04307760677949	14.293277645912	14.6127652166275	-1.61495453379465	-2.0415024800443	-2.45207275971603	-3.31123422384604
CGG	-3.64397936315708	-3.36161683100705	-3.20150718357437	12.2227383527761	16.8017972909264	-1.69678271195892	-2.13698761628922	-1.9202872323315	-3.23505308752606
CGT	-1.74190879350187	-2.91216824556683	-2.84711567854253	12.0369306041633	16.7927890441915	-1.32837653447788	-1.68353454942932	-1.71821729565519	-2.40732868801251
CTA	-1.91399642591679	-3.25677071004033	0.0708815442798918	-3.30923888363486	-6.12399562624221	-1.5140012501942	-1.34404955449367	-2.54304090854179	-3.2357016444409
CTC	-3.74106810065971	-2.19861046220291	-2.34514674250359	-1.90081608805065	-2.19399714179553	-1.97437697465089	-2.45660976259154	-3.49385278059302	-3.18628968393331
CTG	-3.67469962318865	9.94375914589843	2.83425453183463	-3.1428754797268	0.210939305770953	-0.403775569899952	-0.0603632597200442	0.352282173449135	5.2719592832625
CTT	-1.55270823123228	-1.82940691019728	0.537060882538251	-3.37339883401054	-6.82905501669645	-1.18926308147352	-1.26545809554585	-0.864119794902187	-1.47742727718259
GAA	17.3811477040677	10.1732160602423	2.56137117261565	4.75127406462681	6.55057811007371	12.1249229406202	12.5520057098258	12.2134676133991	13.3380351264403
GAC	0.643104761573368	5.74114896349683	-0.727935626042608	15.447693723101	13.6823799836551	1.55763296262208	1.98837687967235	6.02059095222258	7.10253958785559
GAG	0.142284855326641	5.29470667240207	-3.28387123653632	-1.74105435683329	0.262578745406739	1.38300113596753	2.47199125889275	2.21580819692878	1.37004392052968
GAT	3.98012555895153	-0.84298429033385	-0.144012214204885	2.13714265511245	4.96747575941506	1.24160011830621	1.39207124846535	2.64600295072179	3.21838275785157
GCA	-0.924046710062513	0.71781642807596	2.01388688138788	-4.86524686036077	-5.34932330962461	-0.405721830326942	-0.376080736120358	-0.395300884942529	-1.14495196811923
GCC	-4.81309444058666	-4.09466064366884	-0.881557510961723	-2.13069246017479	-2.96836375107585	-2.29409323107325	-2.88996364598088	-3.89728400313159	-4.21466428218874
GCG	-2.44918952903352	-2.76590993820097	-3.16277980436158	15.1631953747256	16.8496390698977	-1.55303491854606	-1.9505179995568	-1.95535144949677	-2.28888473058915
GCT	-3.93760403274287	1.76823725846503	1.20471376863313	-4.50672786800072	-4.24366525958495	-2.04312855097791	-2.60909617822571	-3.08676318672999	-0.961028457322942
GGA	5.86060137044953	9.62222570527662	1.03789401090142	8.94428771301659	11.0607893633177	4.88981415815893	7.53651164150931	9.72938829274309	9.63484800744141
GGC	-4.43911738608888	-4.14209062481044	-2.57053827542899	-1.81615015132679	-0.902595726270768	-2.14858282694731	-2.70190663556487	-3.56028825175654	-3.15975318499006
GGG	-3.58818612112392	-3.58156856599878	-3.13085390278396	-3.25421476557717	-2.60343477661528	-1.63865835561956	-2.07127853715484	-3.1945084786123	-4.21213748878642
GGT	-3.34589750150124	-3.32753959585642	0.0198771039251058	-4.36551216473376	-6.69519192522853	-1.67880135761917	-2.07683055232592	-2.8839140349221	-3.65337492572929
GTA	-1.83788730405172	-2.54018089323193	0.479375871600933	-3.64509951844118	-5.99725067111599	-0.596147660429014	-1.10594600124604	-1.79005992246927	-2.82059590740157
GTC	-1.96439849298542	-3.49346567119098	-1.69025165281576	4.96791796859173	5.10565881490185	-1.74940261084552	-2.17262734511449	-2.05446508739189	-2.27828424643649
GTG	-3.2958779044266	-1.58022161349692	0.858449367340319	-3.9892248704518	-2.71420816557551	-1.10987631893652	-1.43725613777393	-2.17781076989506	-1.62191259516883
GTT	-2.85637864529739	-3.13141375162266	0.25015114943495	-2.44695204737834	-0.0243081341365536	-0.953535198565606	-0.974163115803664	-2.01659475178755	-2.96227104968587
TAC	-1.79989224422428	-3.32869771701779	1.54832797302432	-2.78518889728551	-1.5568389121611	-1.68289405868615	-1.10076539480541	-2.2716940092483	-2.67015564782046
TAT	-1.77214697175043	-3.36738966076489	-1.39941645943498	-4.45281078969343	-8.44019578190087	-1.55247657638358	-1.95733124155885	-2.31608853130331	-3.35802129818754
TCA	2.92860936960953	-1.24691995476218	1.15688046677855	-3.48033211616581	-6.32881637487301	-1.30272915312415	-1.8600387542151	0.0893655308005661	-0.323127217182418
TCC	-3.22755418717079	-2.18391840179357	-1.31282508852014	1.74835457714797	0.238814524810803	-1.97575082267304	-2.0399489562308	-2.37144369257689	-2.22504648819946
TCG	-0.830264782704001	-2.53624879993986	-3.64124020113909	16.6067208948198	23.0506778810029	-1.48915611117848	-1.88933226496316	-1.00826816075719	-1.37667857998545
TCT	-3.35734652662828	-1.21191719735137	0.0932599288835428	-3.40356243489965	-2.7156575396461	-1.81383364215959	-1.81141547866684	-2.58480331949417	-1.30505493214877
TGC	-2.93055261305988	0.161314074011228	3.84496319704545	-2.53514905971285	1.08956293914329	-2.00140519642668	-1.58150716407911	-2.5739546301389	1.06104588421881
TGG	0.736399263890575	1.07878160759577	4.6852846679365	-2.7479051362858	-0.724398420971211	0.0262889583285596	1.65978766896949	1.79898738301697	3.31773935262235
TGT	-2.79822758499014	-1.60436626003112	4.16485871099152	-3.98524979748637	-4.2929211333535	-1.10032090772201	-1.64725443872802	-2.30973330600256	-1.23147160614826
TTA	-3.11509856209828	-3.17376132438377	-2.18940315262572	-4.20789273263681	-6.90469348132404	-1.4451012532759	-1.84695507268019	-2.81906377020224	-3.69597992697797
TTC	-1.55257226901871	-2.34671701838932	1.27903447966959	1.08817524528448	2.73777050465935	-1.41722535967921	-1.56418249418388	-0.172665436088576	0.047504704461803
TTG	-1.67888195766728	-2.55737427671642	4.34106743318244	-4.56430590331965	-3.69049706659294	-1.72568574745762	-0.708934629900994	-1.34436999569719	-2.30569000981822
TTT	-3.07481590031591	-3.28923074648299	-0.184803824646569	-4.0801657590894	-7.20574086922662	-1.52721627627253	-1.92501784381138	-2.6602799788856	-3.65656254235896
