# Supplementary material for: The evolution, impact and properties of exonic splice enhancers
Source: Genome Biol. 2013 Dec 20;14(12):R143. doi: 10.1186/gb-2013-14-12-r143 (PMC4054783; doi:10.1186/gb-2013-14-12-r143)
Supplement: Additional file 4: Table S4a — Partial spearman correlations for the instances where exons are flanked by introns of any size. [file gb-2013-14-12-r143-S4.xls]

## Sheet: Sheet1
Table 4a - Partial spearman correlations for the instances where exons are flanked by introns of any size
No data: 15688
RESCUE
	ESE density	Exon Length	Splice Site Strength	Intron Length	Expression Breadth	Expression Tau	Expression Median	Expression Mean
ESE density		-0.0194	-0.0873	0.1192	-0.0149	-0.0291	0.0225	-0.0114
Exon Length	0.015		-0.0543	0.0496	-0.0244	0.0287	0.0607	-0.0386
Splice Site Strength	4.84e-28	9.97e-12		0.1205	0.0013	0.006	0.0008	0.0093
Intron Length	4.88e-51	5.18e-10	3.47e-52		0.0513	0.0328	-0.0367	-0.0577
Expression Breadth	0.0618	0.00227	0.872	1.22e-10		-0.569	0.4804	0.2229
Expression Tau	0.000268	0.000322	0.452	3.95e-05	0		-0.2045	0.3932
Expression Median	0.00483	2.6e-14	0.922	4.31e-06	0	7.82e-151		0.5676
Expression Mean	0.152	1.35e-06	0.244	4.79e-13	2.8e-180	0	0
PESE
	ESE density	Exon Length	Splice Site Strength	Intron Length	Expression Breadth	Expression Tau	Expression Median	Expression Mean
ESE density		0.0411	-0.0721	-0.0191	-0.0198	-0.0019	0.0113	0.0133
Exon Length	2.61e-07		-0.0496	0.0483	-0.0232	0.0294	0.0598	-0.0389
Splice Site Strength	1.37e-19	4.82e-10		0.1096	0.0012	0.0084	-0.0004	0.0113
Intron Length	0.0166	1.37e-09	2.18e-43		0.0495	0.0295	-0.034	-0.0592
Expression Breadth	0.0133	0.0036	0.884	5.35e-10		-0.5688	0.4804	0.2233
Expression Tau	0.807	0.000236	0.292	0.000217	0		-0.2052	0.3937
Expression Median	0.158	6.39e-14	0.963	2.02e-05	0	5.49e-152		0.5673
Expression Mean	0.0969	1.12e-06	0.158	1.15e-13	5.73e-181	0	0
ESR
	ESE density	Exon Length	Splice Site Strength	Intron Length	Expression Breadth	Expression Tau	Expression Median	Expression Mean
ESE density		0.0392	-0.058	0.0235	-0.0057	0.0146	0.0099	0.0002
Exon Length	8.91e-07		-0.0504	0.0466	-0.0238	0.0287	0.0599	-0.0383
Splice Site Strength	3.34e-13	2.65e-10		0.1125	0.0023	0.0094	-0.0006	0.0103
Intron Length	0.0032	5.08e-09	1.34e-45		0.05	0.0292	-0.0345	-0.0594
Expression Breadth	0.478	0.00282	0.777	3.53e-10		-0.5688	0.4803	0.2231
Expression Tau	0.0669	0.000324	0.238	0.000253	0		-0.2054	0.3937
Expression Median	0.217	5.9e-14	0.939	1.57e-05	0	3.27e-152		0.5675
Expression Mean	0.978	1.57e-06	0.196	8.98e-14	1.25e-180	0	0
Ke-ESE400
	ESE density	Exon Length	Splice Site Strength	Intron Length	Expression Breadth	Expression Tau	Expression Median	Expression Mean
ESE density		0.0431	-0.0996	-0.0371	-0.018	0.0219	0.0194	0.0166
Exon Length	6.63e-08		-0.0482	0.0491	-0.0233	0.0283	0.0594	-0.039
Splice Site Strength	5.07e-36	1.52e-09		0.107	0.0008	0.0107	0.0008	0.0119
Intron Length	3.43e-06	7.38e-10	2.16e-41		0.0492	0.0303	-0.0335	-0.0588
Expression Breadth	0.0245	0.00354	0.921	6.85e-10		-0.5683	0.4805	0.2233
Expression Tau	0.00609	0.000389	0.18	0.000144	0		-0.2056	0.3932
Expression Median	0.0151	9.23e-14	0.925	2.7e-05	0	1.48e-152		0.567
Expression Mean	0.0371	1.01e-06	0.135	1.67e-13	5.04e-181	0	0
Ke-ESE
	ESE density	Exon Length	Splice Site Strength	Intron Length	Expression Breadth	Expression Tau	Expression Median	Expression Mean
ESE density		0.0588	-0.0921	-0.0715	-0.0312	0.033	0.0198	0.0311
Exon Length	1.67e-13		-0.0471	0.0516	-0.0222	0.0273	0.059	-0.0401
Splice Site Strength	4.81e-31	3.64e-09		0.104	-0.0003	0.0116	0.0006	0.0132
Intron Length	2.91e-19	9.87e-11	3.7e-39		0.0475	0.0318	-0.0327	-0.057
Expression Breadth	9.08e-05	0.00544	0.971	2.54e-09		0.5673	0.4806	0.2239
Expression Tau	3.56e-05	0.000629	0.147	6.67e-05	0		-0.2058	0.3923
Expression Median	0.0131	1.32e-13	0.936	4.1e-05	0	8.3e-153		0.5665
Expression Mean	9.85e-05	5.06e-07	0.0994	8.41e-13	6.61e-182	0	0
INT2
	ESE density	Exon Length	Splice Site Strength	Intron Length	Expression Breadth	Expression Tau	Expression Median	Expression Mean
ESE density		0.0178127	-0.0998915	0.0198892	-0.0210986	0.00799483	0.018912	0.0106589
Exon Length	0.0256909		-0.0507436	0.0472241	-0.0236975	0.0291505	0.0599477	-0.0385279
Splice Site Strength	3.03801e-36	1.9875e-10		0.112729	0.000475195	0.00933845	0.000709744	0.0113539
Intron Length	0.012738	3.2194e-09	8.36005e-46		0.0503165	0.0293983	-0.0346133	-0.0596393
Expression Breadth	0.00822844	0.00299517	0.952551	2.81544e-10		-0.568594	0.480495	0.223263
Expression Tau	0.316758	0.000260436	0.242239	0.000230649	0		-0.20539	0.393615
Expression Median	0.0178565	5.47049e-14	0.929182	1.44524e-05	0	3.31791e-152		0.567212
Expression Mean	0.181947	1.37878e-06	0.155077	7.35702e-14	6.5985e-181	0	0
INT2-400
	ESE density	Exon Length	Splice Site Strength	Intron Length	Expression Breadth	Expression Tau	Expression Median	Expression Mean
ESE density		0.00704149	-0.0943881	0.0561592	-0.0175884	-0.0126043	0.0114037	0.0132496
Exon Length	0.377909		-0.0518937	0.0471236	-0.0239544	0.0293842	0.0602193	-0.0384353
Splice Site Strength	1.64951e-32	7.67232e-11		0.115949	0.000924196	0.00735434	-0.000103803	0.011545
Intron Length	1.87662e-12	3.47601e-09	2.16401e-48		0.0508191	0.0302229	-0.0348342	-0.0600875
Expression Breadth	0.0276116	0.00269607	0.907868	1.86829e-10		-0.568996	0.480384	0.22328
Expression Tau	0.114467	0.000232254	0.357085	0.000152943	0		-0.205109	0.393836
Expression Median	0.153275	4.20945e-14	0.989629	1.27365e-05	0	8.91293e-152		0.56731
Expression Mean	0.0970635	1.46154e-06	0.148245	4.78097e-14	6.19161e-181	0	0
INT3
	ESE density	Exon Length	Splice Site Strength	Intron Length	Expression Breadth	Expression Tau	Expression Median	Expression Mean
ESE density		0.00722553	-0.0837427	0.0521586	-0.0194152	-0.019573	0.0021843	0.0210867
Exon Length	0.36557		-0.0520035	0.0471525	-0.0239371	0.0294335	0.0602875	-0.0384892
Splice Site Strength	6.75372e-26	6.99867e-11		0.115146	0.000960838	0.00691215	-0.000998458	0.0120687
Intron Length	6.14407e-11	3.40041e-09	9.71259e-48		0.0508532	0.0305391	-0.0343173	-0.0604482
Expression Breadth	0.0150313	0.0027153	0.904233	1.81683e-10		-0.569071	0.48024	0.223418
Expression Tau	0.0142304	0.000226681	0.386732	0.000130303	0		-0.2052	0.393985
Expression Median	0.784455	3.94053e-14	0.900502	1.70999e-05	0	6.47955e-152		0.567374
Expression Mean	0.00826474	1.41286e-06	0.130699	3.372e-14	3.61123e-181	0	0
INT3-400
	ESE density	Exon Length	Splice Site Strength	Intron Length	Expression Breadth	Expression Tau	Expression Median	Expression Mean
ESE density		0.0184062	-0.0822608	0.0567222	-0.0173384	-0.0169492	0.0148183	0.00443062
Exon Length	0.0211549		-0.0510934	0.0464666	-0.0237557	0.0296013	0.0600154	-0.038421
Splice Site Strength	4.85815e-25	1.49119e-10		0.115431	0.00116086	0.00715847	3.75692e-05	0.0106708
Intron Length	1.12564e-12	5.71683e-09	5.71559e-48		0.0508135	0.0304737	-0.0350317	-0.0595975
Expression Breadth	0.0298978	0.00292489	0.884424	1.87697e-10		-0.569034	0.480421	0.223142
Expression Tau	0.033781	0.00020866	0.370037	0.000134713	0		-0.204979	0.39375
Expression Median	0.0634893	5.12534e-14	0.996246	1.13686e-05	0	1.40538e-151		0.567414
Expression Mean	0.579026	1.47474e-06	0.181461	7.65778e-14	1.05724e-180	0	0
