# Supplementary material for: The evolution, impact and properties of exonic splice enhancers
Source: Genome Biol. 2013 Dec 20;14(12):R143. doi: 10.1186/gb-2013-14-12-r143 (PMC4054783; doi:10.1186/gb-2013-14-12-r143)
Supplement: Additional file 5: Table S5 — Raw correlations between ESE density and seven possible predictive variables. [file gb-2013-14-12-r143-S5.xls]

## Sheet: Hoja1
variables	RESCUE		PESE		ESR		Ke_ESE400		Ke_ESE		INT3_400		INT3		INT2_400		INT2
	rho	p	rho	p	rho	p	rho	p	rho	p	rho	p	rho	p	rho	p	rho	p
Intron Length	0.113982	2.97302e-68	-0.0279612	1.95815e-05	0.0257486	8.43683e-05	-0.0520412	1.85894e-15	-0.0829943	6.50947e-37	0.0517665	2.6074e-15	0.051344	4.37274e-15	0.0484738	1.31406e-13	0.0118165	0.0712206
Splice Site Strength	-0.0786258	2.71479e-33	-0.0811507	2.31867e-35	-0.0573037	2.02967e-18	-0.109187	9.48245e-63	-0.100408	2.68692e-53	-0.0817202	7.75556e-36	-0.0816328	9.18e-36	-0.0945925	1.77627e-47	-0.100619	1.62769e-53
Expression Tau	-0.0465565	5.41184e-09	0.0057683	0.470025	0.0217932	0.00633844	0.0261077	0.00107423	0.0591235	1.25147e-13	-0.0215518	0.00694451	-0.012879	0.106733	-0.0144328	0.0706567	0.0160382	0.0445604
Exon Length	-0.0202444	0.00199489	0.0456359	3.15218e-12	0.0456023	3.2692e-12	0.0518304	2.41038e-15	0.0698223	1.3667e-26	0.0204141	0.00182757	0.00714825	0.275131	0.00616746	0.346407	0.0248826	0.00014507
Expression Breadth	0.0307878	0.000114863	-0.00449398	0.573546	-0.0149937	0.0603888	-0.0094449	0.23684	-0.0370487	3.45662e-06	0.0145846	0.0677456	0.00665779	0.40437	0.0118644	0.137288	-0.0102736	0.198194
Expression Median	0.0310855	9.85473e-05	0.00864557	0.278894	-0.00725391	0.363612	0.0110783	0.165288	-0.00659825	0.408585	0.0210199	0.00846689	0.0122349	0.125429	0.019456	0.0148122	0.00526729	0.509453
Expression Mean	0.00670196	0.401259	0.0143568	0.072151	-0.00386931	0.627959	0.0247568	0.00192825	0.023181	0.00368871	0.0129434	0.104992	0.0161996	0.0424589	0.018569	0.0200282	0.0115144	0.149264

## Sheet: Hoja2
Spearman Partial Correlations:
No data: 15688
RESCUE
	ESE density	Exon Length	Splice Site Strength	Intron Length	Expression Breadth	Expression Tau	Expression Median	Expression Mean
ESE density		-0.0194167	-0.0873395	0.119151	-0.0149156	-0.0290882	0.0225026	-0.0114468
Exon Length	0.0150236		-0.0542795	0.0495609	-0.0243649	0.0287158	0.0607153	-0.0385589
Splice Site Strength	4.84454e-28	9.97187e-12		0.120512	0.0012834	0.00600607	0.000784647	0.00930151
Intron Length	4.87966e-51	5.17697e-10	3.46964e-52		0.051334	0.032807	-0.0366787	-0.0576512
Expression Breadth	0.0617711	0.00227415	0.872324	1.22249e-10		-0.569037	0.48045	0.22289
Expression Tau	0.000268468	0.000321576	0.451996	3.95157e-05	0		-0.204489	0.39321
Expression Median	0.00482517	2.60031e-14	0.921731	4.307e-06	0	7.82375e-151		0.567624
Expression Mean	0.151725	1.35218e-06	0.244106	4.791e-13	2.80071e-180	0	0
PESE
	ESE density	Exon Length	Splice Site Strength	Intron Length	Expression Breadth	Expression Tau	Expression Median	Expression Mean
ESE density		0.0410918	-0.0721245	-0.0191297	-0.0197685	-0.00194965	0.0112768	0.013257
Exon Length	2.60687e-07		-0.0496497	0.0483325	-0.0232452	0.0293538	0.0597868	-0.0388554
Splice Site Strength	1.36575e-19	4.82176e-10		0.109631	0.00116326	0.00842005	-0.000369048	0.0112698
Intron Length	0.0165815	1.36738e-09	2.1825e-43		0.0495208	0.0295213	-0.0340259	-0.0591727
Expression Breadth	0.0132904	0.0035965	0.884187	5.34575e-10		-0.568833	0.480388	0.223299
Expression Tau	0.807127	0.000235749	0.291702	0.000217076	0		-0.205247	0.393726
Expression Median	0.157901	6.38614e-14	0.963141	2.01532e-05	0	5.49088e-152		0.567312
Expression Mean	0.0968779	1.12087e-06	0.158159	1.1484e-13	5.73067e-181	0	0
ESR
	ESE density	Exon Length	Splice Site Strength	Intron Length	Expression Breadth	Expression Tau	Expression Median	Expression Mean
ESE density		0.0392155	-0.0580383	0.0235345	-0.00566275	0.0146315	0.00985065	0.000216324
Exon Length	8.90853e-07		-0.0503898	0.0466227	-0.0238415	0.0286991	0.0598694	-0.0383253
Splice Site Strength	3.34285e-13	2.65261e-10		0.112468	0.00226325	0.00941683	-0.000611773	0.0103366
Intron Length	0.0032004	5.08283e-09	1.34335e-45		0.0500365	0.0292084	-0.0344708	-0.0594311
Expression Breadth	0.478263	0.00282391	0.776867	3.53203e-10		-0.568754	0.480314	0.223098
Expression Tau	0.0668998	0.000324179	0.238308	0.00025317	0		-0.205394	0.39369
Expression Median	0.217368	5.89911e-14	0.938937	1.56745e-05	0	3.26846e-152		0.567518
Expression Mean	0.978389	1.56604e-06	0.195522	8.97845e-14	1.25136e-180	0	0
Ke-ESE400
	ESE density	Exon Length	Splice Site Strength	Intron Length	Expression Breadth	Expression Tau	Expression Median	Expression Mean
ESE density		0.0430914	-0.0995729	-0.0370554	-0.0179651	0.0218985	0.0193994	0.0166427
Exon Length	6.63034e-08		-0.0481934	0.0491153	-0.0232821	0.0283206	0.0594017	-0.0390226
Splice Site Strength	5.06634e-36	1.52409e-09		0.107001	0.000794171	0.0107188	0.00075222	0.0119458
Intron Length	3.42948e-06	7.38385e-10	2.16294e-41		0.0492098	0.0303482	-0.0335013	-0.0587767
Expression Breadth	0.0244524	0.00354351	0.920784	6.84978e-10		-0.568285	0.48047	0.223333
Expression Tau	0.00609214	0.00038857	0.179503	0.000143566	0		-0.205619	0.393222
Expression Median	0.0151138	9.23379e-14	0.924956	2.70023e-05	0	1.48231e-152		0.567039
Expression Mean	0.0371343	1.00772e-06	0.134664	1.67144e-13	5.03713e-181	0	0
Ke-ESE
	ESE density	Exon Length	Splice Site Strength	Intron Length	Expression Breadth	Expression Tau	Expression Median	Expression Mean
ESE density		0.0587745	-0.0921372	-0.0714667	-0.0312403	0.0329963	0.0198149	0.0310839
Exon Length	1.67492e-13		-0.0470646	0.051592	-0.022193	0.0272926	0.0590243	-0.0400885
Splice Site Strength	4.81392e-31	3.63596e-09		0.103979	-0.000294374	0.0115821	0.000645418	0.0131565
Intron Length	2.9122e-19	9.86813e-11	3.69842e-39		0.0475333	0.0318306	-0.0327397	-0.0570403
Expression Breadth	9.08497e-05	0.00544105	0.970595	2.54029e-09		0.567289	0.480579	0.223855
Expression Tau	3.56431e-05	0.000628873	0.146947	6.66775e-05	0		-0.205784	0.392305
Expression Median	0.0130756	1.32223e-13	0.935586	4.09847e-05	0	8.2966e-153		0.566546
Expression Mean	9.85222e-05	5.06292e-07	0.0994357	8.41467e-13	6.60534e-182	0	0

## Sheet: Hoja3
Spearman Partial Correlations:
No data: 15688
RESCUE
	ESE density	Exon Length	Splice Site Strength	Intron Length	Expression Breadth	Expression Tau	Expression Median	Expression Mean
ESE density	-	-0.0194167	-0.0873395	0.119151	-0.0149156	-0.0290882	0.0225026	-0.0114468
Exon Length	0.0150236	-	-0.0542795	0.0495609	-0.0243649	0.0287158	0.0607153	-0.0385589
Splice Site Strength	4.84454e-28	9.97187e-12	-	0.120512	0.0012834	0.00600607	0.000784647	0.00930151
Intron Length	4.87966e-51	5.17697e-10	3.46964e-52	-	0.051334	0.032807	-0.0366787	-0.0576512
Expression Breadth	0.0617711	0.00227415	0.872324	1.22249e-10	-	-0.569037	0.48045	0.22289
Expression Tau	0.000268468	0.000321576	0.451996	3.95157e-05	0	-	-0.204489	0.39321
Expression Median	0.00482517	2.60031e-14	0.921731	4.307e-06	0	7.82375e-151	-	0.567624
Expression Mean	0.151725	1.35218e-06	0.244106	4.791e-13	2.80071e-180	0	0	-
