# Supplementary material for: The evolution, impact and properties of exonic splice enhancers
Source: Genome Biol. 2013 Dec 20;14(12):R143. doi: 10.1186/gb-2013-14-12-r143 (PMC4054783; doi:10.1186/gb-2013-14-12-r143)
Supplement: Additional file 6: Table S4b — Partial spearman correlations for the instances where exons are flanked by introns smaller than 1,500 bp. [file gb-2013-14-12-r143-S6.xls]

## Sheet: Hoja2
Table 4b - Partial spearman correlations for the instances where exons are flanked by introns smaller than 1500bp
No data: 7613, intron length <= 1500 bp
RESCUE
	ESE density	Exon Length	Splice Site Strength	Intron Length	Expression Breadth	Expression Tau	Expression Median	Expression Mean
ESE density		-0.0406152	-0.0672368	0.102208	-0.00960347	-0.0368069	0.0205336	-0.00173293
Exon Length	0.000392855		-0.0620105	0.0539544	-0.0304148	0.0218434	0.0772876	-0.0423651
Splice Site Strength	4.18285e-09	6.02166e-08		0.035426	-0.0115054	-0.00829358	0.00911877	0.00446449
Intron Length	3.2428e-19	2.45238e-06	0.00199266		0.0302837	0.00304421	-0.052074	0.0065068
Expression Breadth	0.402297	0.00796372	0.315662	0.00823806		-0.580037	0.508248	0.162902
Expression Tau	0.00131823	0.0567354	0.469508	0.790642	0		-0.174216	0.379281
Expression Median	0.0732865	1.37788e-11	0.426468	5.43206e-06	0	1.04966e-53		0.583138
Expression Mean	0.879879	0.000217444	0.697027	0.57041	5.28902e-47	7.43657e-280	0
PESE
	ESE density	Exon Length	Splice Site Strength	Intron Length	Expression Breadth	Expression Tau	Expression Median	Expression Mean
ESE density		0.0201385	-0.0623079	0.00181131	-0.0135088	-0.00802846	-0.00630637	0.0311911
Exon Length	0.0789919		-0.0580808	0.0500601	-0.0297701	0.0235296	0.0766429	-0.0429287
Splice Site Strength	5.20278e-08	3.90358e-07		0.0288262	-0.0117044	-0.00632467	0.00734918	0.00652371
Intron Length	0.87449	1.2365e-05	0.0119072		0.0294795	-0.000707443	-0.0502365	0.00630341
Expression Breadth	0.23873	0.00939594	0.307364	0.0101134		-0.58014	0.50804	0.163254
Expression Tau	0.483829	0.0401205	0.581247	0.950807	0		-0.175168	0.379656
Expression Median	0.582341	2.03507e-11	0.521578	1.15192e-05	0	2.71459e-54		0.583128
Expression Mean	0.0065007	0.000178877	0.569409	0.582518	3.33076e-47	1.69571e-280	0
ESR
	ESE density	Exon Length	Splice Site Strength	Intron Length	Expression Breadth	Expression Tau	Expression Median	Expression Mean
ESE density		0.0237754	-0.052778	0.0330126	-2.54475e-05	0.00546383	-0.00336663	0.0118184
Exon Length	0.0380835		-0.0581087	0.0492804	-0.0300419	0.0232366	0.0765909	-0.0425958
Splice Site Strength	4.04581e-06	3.85373e-07		0.0304559	-0.010871	-0.00553937	0.0075688	0.00520844
Intron Length	0.00397057	1.68646e-05	0.00787955		0.0294426	-0.00090198	-0.0501102	0.00596894
Expression Breadth	0.998229	0.00876634	0.34309	0.010208		-0.580095	0.508179	0.162915
Expression Tau	0.633726	0.0426696	0.629041	0.937304	0		-0.175105	0.379505
Expression Median	0.769068	2.09979e-11	0.50921	1.21189e-05	0	2.97139e-54		0.583222
Expression Mean	0.302675	0.0002008	0.649673	0.602687	5.19726e-47	3.06659e-280	0
Ke-ESE400
	ESE density	Exon Length	Splice Site Strength	Intron Length	Expression Breadth	Expression Tau	Expression Median	Expression Mean
ESE density		0.0301633	-0.102459	-0.0408586	-0.0209321	0.0210823	0.0216217	0.0293102
Exon Length	0.00849737		-0.0560328	0.0512746	-0.0293993	0.0227217	0.075828	-0.0431763
Splice Site Strength	2.65033e-19	9.87435e-07		0.0244077	-0.0129698	-0.00364389	0.00993004	0.00756837
Intron Length	0.000362304	7.55665e-06	0.0332422		0.0285715	0.000140148	-0.0493119	0.00755254
Expression Breadth	0.0678775	0.0103198	0.257992	0.0126797		-0.579406	0.508404	0.163434
Expression Tau	0.0659261	0.04748	0.750657	0.990249	0		-0.175503	0.378737
Expression Median	0.0592957	3.31617e-11	0.386485	1.66563e-05	0	1.6853e-54		0.582206
Expression Mean	0.0105536	0.000164048	0.509234	0.51012	2.62539e-47	6.31415e-279	0
Ke-ESE
	ESE density	Exon Length	Splice Site Strength	Intron Length	Expression Breadth	Expression Tau	Expression Median	Expression Mean
ESE density		0.0307477	-0.0958946	-0.0723332	-0.0334504	0.0292466	0.0226036	0.0324022
Exon Length	0.00730369		-0.0562126	0.052176	-0.0289914	0.0224531	0.0757822	-0.0432838
Splice Site Strength	4.4132e-17	9.11323e-07		0.0216253	-0.0140363	-0.00300198	0.00988719	0.00767504
Intron Length	2.54042e-10	5.2063e-06	0.0592527		0.0269446	0.00139569	-0.0484696	0.00868676
Expression Breadth	0.00351458	0.0114287	0.220885	0.018743		-0.578553	0.508524	0.163834
Expression Tau	0.0107232	0.050165	0.79348	0.903126	0		-0.175668	0.378293
Expression Median	0.048645	3.40803e-11	0.388539	2.31784e-05	0	1.33077e-54		0.582039
Expression Mean	0.00469615	0.000157984	0.503282	0.448707	1.54971e-47	3.60608e-278	0
INT2
	ESE density	Exon Length	Splice Site Strength	Intron Length	Expression Breadth	Expression Tau	Expression Median	Expression Mean
ESE density		-0.0190435	-0.088997	0.0134636	-0.0124582	0.00670753	0.00986346	0.0198401
Exon Length	0.0967096		-0.0609113	0.0503495	-0.0302804	0.0234964	0.0767031	-0.0419359
Splice Site Strength	6.59284e-15	1.02772e-07		0.0298508	-0.0119495	-0.00521572	0.008604	0.006338
Intron Length	0.240307	1.10065e-05	0.009205		0.0296206	-0.000812235	-0.0503748	0.00609406
Expression Breadth	0.277247	0.00824503	0.297341	0.00975926		-0.579962	0.50824	0.163129
Expression Tau	0.558579	0.0404028	0.649216	0.943531	0		-0.175181	0.379386
Expression Median	0.389678	1.96248e-11	0.453041	1.0895e-05	0	2.66785e-54		0.582887
Expression Mean	0.0835361	0.000251914	0.580451	0.595105	3.92515e-47	4.91287e-280	0
INT2-400
	ESE density	Exon Length	Splice Site Strength	Intron Length	Expression Breadth	Expression Tau	Expression Median	Expression Mean
ESE density		-0.029416	-0.0863813	0.0519631	-0.014401	-0.017217	0.00269313	0.0303838
Exon Length	0.0102765		-0.0617563	0.051546	-0.0304585	0.0228534	0.0765787	-0.0413981
Splice Site Strength	3.99099e-14	6.81966e-08		0.0331117	-0.012087	-0.00730051	0.00796096	0.00719673
Intron Length	5.68822e-06	6.75913e-06	0.00386293		0.0301633	0.000173724	-0.0503209	0.00477264
Expression Breadth	0.209118	0.00787425	0.291818	0.00849751		-0.580205	0.508166	0.163272
Expression Tau	0.133184	0.046208	0.52434	0.987913	0		-0.175054	0.379894
Expression Median	0.814318	2.1152e-11	0.487513	1.11344e-05	0	3.19485e-54		0.582873
Expression Mean	0.00802785	0.000302343	0.530254	0.677256	3.25177e-47	6.62487e-281	0
INT3
	ESE density	Exon Length	Splice Site Strength	Intron Length	Expression Breadth	Expression Tau	Expression Median	Expression Mean
ESE density		-0.0189948	-0.0753088	0.0569267	-0.0193338	-0.0328163	-0.0136614	0.0470703
Exon Length	0.0975662		-0.0607141	0.0510978	-0.0304072	0.0227333	0.0762525	-0.0413811
Splice Site Strength	4.51445e-11	1.13007e-07		0.0329282	-0.0123079	-0.00828761	0.00670577	0.0081181
Intron Length	6.61118e-07	8.12371e-06	0.00406449		0.0305051	0.00114767	-0.0493851	0.00366609
Expression Breadth	0.0917282	0.00797952	0.283087	0.00777958		-0.580317	0.507775	0.163626
Expression Tau	0.00419196	0.0473668	0.469828	0.920277	0		-0.175465	0.380522
Expression Median	0.233466	2.5731e-11	0.558682	1.61804e-05	0	1.78e-54		0.583169
Expression Mean	3.96694e-05	0.000304083	0.47896	0.749188	2.04014e-47	5.52788e-282	0
INT3-400
	ESE density	Exon Length	Splice Site Strength	Intron Length	Expression Breadth	Expression Tau	Expression Median	Expression Mean
ESE density		0.00587483	-0.0695993	0.0567231	-0.0156264	-0.0303371	0.000543595	0.0253496
Exon Length	0.608418		-0.0589091	0.049692	-0.029955	0.0235405	0.0765284	-0.0424643
Splice Site Strength	1.17018e-09	2.65813e-07		0.0326012	-0.0119447	-0.00793057	0.00777636	0.00634311
Intron Length	7.24748e-07	1.43241e-05	0.00444735		0.0302932	0.0010003	-0.0501989	0.00491281
Expression Breadth	0.172916	0.0089634	0.297537	0.00821805		-0.58024	0.508128	0.16325
Expression Tau	0.00812543	0.0400284	0.489176	0.930486	0		-0.17503	0.380075
Expression Median	0.96219	2.18026e-11	0.497663	1.16945e-05	0	3.30657e-54		0.583025
Expression Mean	0.0270107	0.000210134	0.580145	0.668334	3.34545e-47	3.24376e-281	0
